# Supplementary material for: GENESIS CGDYN: large-scale coarse-grained MD simulation with dynamic load balancing for heterogeneous biomolecular systems
Source: Nat Commun. 2024 Apr 20;15:3370. doi: 10.1038/s41467-024-47654-1 (PMC11032353; doi:10.1038/s41467-024-47654-1)
Supplement: Supplementary file 7 — Source Data [file 41467_2024_47654_MOESM7_ESM.xlsx]

## Sheet: Figure01
Figure 1 : Domain decomposition scheme
Figure 1c
		MPI rank	domain_index_x	domain_index_y	domain_index_z	cell_x_min	cell_y_min	cell_z_min	cell_x_max	cell_y_max	cell_z_max
t=0
	cell_range:	21	1	1	1	27	30	28	31	32	29
	cell_range:	22	2	1	1	32	30	29	33	33	31
	cell_range:	23	3	1	1	34	30	30	43	33	31
	cell_range:	25	1	2	1	29	33	28	31	35	31
	cell_range:	26	2	2	1	32	34	29	33	36	32
	cell_range:	29	1	3	1	29	36	29	31	43	31
	cell_range:	30	2	3	1	32	37	29	33	43	32
	cell_range:	31	3	3	1	34	37	30	43	43	32
	cell_range:	32	0	0	2	1	1	30	28	29	33
	cell_range:	53	1	1	3	29	30	34	31	32	43
	cell_range:	54	2	1	3	32	31	36	34	33	43
	cell_range:	55	3	1	3	35	31	35	43	33	43
	cell_range:	57	1	2	3	29	33	35	31	35	43
	cell_range:	58	2	2	3	32	34	36	33	36	43
	cell_range:	59	3	2	3	34	34	35	43	35	43
	cell_range:	61	1	3	3	29	36	35	31	43	43
	cell_range:	63	3	3	3	34	36	35	43	43	43
	cell_range:	62	2	3	3	32	37	35	33	43	43
	cell_range:	39	3	1	2	35	31	32	43	33	34
	cell_range:	6	2	1	0	32	30	1	33	33	28
	cell_range:	41	1	2	2	29	33	32	31	35	34
	cell_range:	8	0	2	0	1	33	1	28	34	28
	cell_range:	20	0	1	1	1	22	21	26	32	29
	cell_range:	28	0	3	1	1	35	29	28	43	31
	cell_range:	2	2	0	0	32	1	1	33	29	27
	cell_range:	4	0	1	0	1	22	1	26	32	20
	cell_range:	7	3	1	0	34	30	1	43	33	29
	cell_range:	10	2	2	0	32	34	1	33	36	28
	cell_range:	44	0	3	2	1	35	32	28	43	34
	cell_range:	12	0	3	0	1	35	1	28	43	28
	cell_range:	49	1	0	3	29	1	33	31	29	43
	cell_range:	16	0	0	1	1	1	9	26	21	29
	cell_range:	50	2	0	3	32	1	34	34	30	43
	cell_range:	17	1	0	1	27	1	27	31	29	29
	cell_range:	56	0	2	3	1	33	35	28	34	43
	cell_range:	27	3	2	1	34	34	30	43	36	32
	cell_range:	34	2	0	2	32	1	32	34	30	33
	cell_range:	35	3	0	2	35	1	32	43	30	33
	cell_range:	36	0	1	2	1	30	30	28	32	32
	cell_range:	37	1	1	2	29	30	30	31	32	33
	cell_range:	38	2	1	2	32	31	32	34	33	35
	cell_range:	40	0	2	2	1	33	32	28	34	34
	cell_range:	43	3	2	2	34	34	33	43	35	34
	cell_range:	46	2	3	2	32	37	33	33	43	34
	cell_range:	51	3	0	3	35	1	34	43	30	43
	cell_range:	60	0	3	3	1	35	35	28	43	43
	cell_range:	1	1	0	0	27	1	1	31	29	26
	cell_range:	42	2	2	2	32	34	33	33	36	35
	cell_range:	14	2	3	0	32	37	1	33	43	28
	cell_range:	19	3	0	1	34	1	25	43	29	31
	cell_range:	24	0	2	1	1	33	29	28	34	31
	cell_range:	3	3	0	0	34	1	1	43	29	24
	cell_range:	5	1	1	0	27	30	1	31	32	27
	cell_range:	9	1	2	0	29	33	1	31	35	27
	cell_range:	15	3	3	0	34	37	1	43	43	29
	cell_range:	18	2	0	1	32	1	28	33	29	31
	cell_range:	45	1	3	2	29	36	32	31	43	34
	cell_range:	48	0	0	3	1	1	34	28	29	43
	cell_range:	52	0	1	3	1	30	33	28	32	43
	cell_range:	33	1	0	2	29	1	30	31	29	32
	cell_range:	11	3	2	0	34	34	1	43	36	29
	cell_range:	13	1	3	0	29	36	1	31	43	28
	cell_range:	47	3	3	2	34	36	33	43	43	34
t=1x10^6
	cell_range:	34	2	0	2	30	1	29	34	20	34
	cell_range:	35	3	0	2	35	1	29	43	21	34
	cell_range:	40	0	2	2	1	28	30	22	34	33
	cell_range:	42	2	2	2	30	30	29	35	35	36
	cell_range:	44	0	3	2	1	35	30	22	43	35
	cell_range:	45	1	3	2	23	35	30	29	43	35
	cell_range:	48	0	0	3	1	1	36	21	14	43
	cell_range:	50	2	0	3	30	1	35	34	20	43
	cell_range:	51	3	0	3	35	1	35	43	21	43
	cell_range:	52	0	1	3	1	15	35	21	27	43
	cell_range:	53	1	1	3	22	18	34	29	27	43
	cell_range:	55	3	1	3	35	22	35	43	29	43
	cell_range:	56	0	2	3	1	28	34	22	34	43
	cell_range:	57	1	2	3	23	28	35	29	34	43
	cell_range:	58	2	2	3	30	30	37	35	35	43
	cell_range:	59	3	2	3	36	30	34	43	35	43
	cell_range:	32	0	0	2	1	1	29	21	14	35
	cell_range:	33	1	0	2	22	1	29	29	17	36
	cell_range:	36	0	1	2	1	15	29	21	27	34
	cell_range:	37	1	1	2	22	18	29	29	27	33
	cell_range:	38	2	1	2	30	21	29	34	29	33
	cell_range:	39	3	1	2	35	22	29	43	29	34
	cell_range:	1	1	0	0	21	1	1	29	16	22
	cell_range:	41	1	2	2	23	28	30	29	34	34
	cell_range:	2	2	0	0	30	1	1	34	17	8
	cell_range:	43	3	2	2	36	30	29	43	35	33
	cell_range:	3	3	0	0	35	1	1	43	21	20
	cell_range:	46	2	3	2	30	36	29	35	43	35
	cell_range:	4	0	1	0	1	10	1	20	27	19
	cell_range:	47	3	3	2	36	36	29	43	43	35
	cell_range:	5	1	1	0	21	17	1	29	27	15
	cell_range:	49	1	0	3	22	1	37	29	17	43
	cell_range:	6	2	1	0	30	18	1	34	29	18
	cell_range:	54	2	1	3	30	21	34	34	29	43
	cell_range:	7	3	1	0	35	22	1	43	29	18
	cell_range:	62	2	3	3	30	36	36	35	43	43
	cell_range:	8	0	2	0	1	28	1	21	35	20
	cell_range:	9	1	2	0	22	28	1	29	34	22
	cell_range:	10	2	2	0	30	30	1	34	34	22
	cell_range:	12	0	3	0	1	36	1	21	43	21
	cell_range:	13	1	3	0	22	35	1	29	43	20
	cell_range:	14	2	3	0	30	35	1	34	43	19
	cell_range:	16	0	0	1	1	1	22	20	9	28
	cell_range:	17	1	0	1	21	1	23	29	16	28
	cell_range:	18	2	0	1	30	1	9	34	17	28
	cell_range:	19	3	0	1	35	1	21	43	21	28
	cell_range:	20	0	1	1	1	10	20	20	27	28
	cell_range:	22	2	1	1	30	18	19	34	29	28
	cell_range:	23	3	1	1	35	22	19	43	29	28
	cell_range:	25	1	2	1	22	28	23	29	34	29
	cell_range:	27	3	2	1	35	30	23	43	35	28
	cell_range:	28	0	3	1	1	36	22	21	43	29
	cell_range:	29	1	3	1	22	35	21	29	43	29
	cell_range:	30	2	3	1	30	35	20	34	43	28
	cell_range:	31	3	3	1	35	36	12	43	43	28
	cell_range:	0	0	0	0	1	1	1	20	9	21
	cell_range:	60	0	3	3	1	35	36	22	43	43
	cell_range:	61	1	3	3	23	35	36	29	43	43
	cell_range:	63	3	3	3	36	36	36	43	43	43
	cell_range:	11	3	2	0	35	30	1	43	35	22
	cell_range:	15	3	3	0	35	36	1	43	43	11
	cell_range:	21	1	1	1	21	17	16	29	27	28
	cell_range:	24	0	2	1	1	28	21	21	35	29
	cell_range:	26	2	2	1	30	30	23	34	34	28
t=2x10^6
	cell_range:	32	0	0	2	1	1	26	16	10	32
	cell_range:	33	1	0	2	17	1	26	25	13	33
	cell_range:	38	2	1	2	26	10	27	32	23	36
	cell_range:	39	3	1	2	33	9	27	43	23	33
	cell_range:	41	1	2	2	15	27	27	25	32	31
	cell_range:	43	3	2	2	34	24	29	43	30	35
	cell_range:	44	0	3	2	1	34	27	14	43	32
	cell_range:	45	1	3	2	15	33	27	25	43	32
	cell_range:	47	3	3	2	34	31	29	43	43	35
	cell_range:	48	0	0	3	1	1	33	16	10	43
	cell_range:	49	1	0	3	17	1	34	25	13	43
	cell_range:	50	2	0	3	26	1	35	32	9	43
	cell_range:	51	3	0	3	33	1	36	43	8	43
	cell_range:	52	0	1	3	1	11	33	16	26	43
	cell_range:	53	1	1	3	17	14	35	25	26	43
	cell_range:	54	2	1	3	26	10	37	32	23	43
	cell_range:	55	3	1	3	33	9	34	43	23	43
	cell_range:	56	0	2	3	1	27	33	14	33	43
	cell_range:	57	1	2	3	15	27	32	25	32	43
	cell_range:	60	0	3	3	1	34	33	14	43	43
	cell_range:	62	2	3	3	26	31	35	33	43	43
	cell_range:	63	3	3	3	34	31	36	43	43	43
	cell_range:	35	3	0	2	33	1	27	43	8	35
	cell_range:	36	0	1	2	1	11	26	16	26	32
	cell_range:	37	1	1	2	17	14	26	25	26	34
	cell_range:	40	0	2	2	1	27	27	14	33	32
	cell_range:	42	2	2	2	26	24	29	33	30	35
	cell_range:	46	2	3	2	26	31	29	33	43	34
	cell_range:	1	1	0	0	13	1	1	25	11	11
	cell_range:	2	2	0	0	26	1	1	33	9	5
	cell_range:	3	3	0	0	34	1	1	43	13	17
	cell_range:	4	0	1	0	1	17	1	12	26	18
	cell_range:	5	1	1	0	13	12	1	25	26	11
	cell_range:	7	3	1	0	34	14	1	43	23	11
	cell_range:	8	0	2	0	1	27	1	17	35	14
	cell_range:	9	1	2	0	18	27	1	25	34	11
	cell_range:	10	2	2	0	26	24	1	33	31	15
	cell_range:	11	3	2	0	34	24	1	43	33	17
	cell_range:	12	0	3	0	1	36	1	17	43	15
	cell_range:	13	1	3	0	18	35	1	25	43	9
	cell_range:	14	2	3	0	26	32	1	33	43	14
	cell_range:	15	3	3	0	34	34	1	43	43	16
	cell_range:	16	0	0	1	1	1	16	12	16	25
	cell_range:	17	1	0	1	13	1	12	25	11	25
	cell_range:	19	3	0	1	34	1	18	43	13	26
	cell_range:	20	0	1	1	1	17	19	12	26	25
	cell_range:	21	1	1	1	13	12	12	25	26	25
	cell_range:	34	2	0	2	26	1	27	32	9	34
	cell_range:	22	2	1	1	26	10	17	33	23	26
	cell_range:	58	2	2	3	26	24	36	33	30	43
	cell_range:	23	3	1	1	34	14	12	43	23	26
	cell_range:	59	3	2	3	34	24	36	43	30	43
	cell_range:	24	0	2	1	1	27	15	17	35	26
	cell_range:	61	1	3	3	15	33	33	25	43	43
	cell_range:	25	1	2	1	18	27	12	25	34	26
	cell_range:	26	2	2	1	26	24	16	33	31	28
	cell_range:	27	3	2	1	34	24	18	43	33	28
	cell_range:	28	0	3	1	1	36	16	17	43	26
	cell_range:	29	1	3	1	18	35	10	25	43	26
	cell_range:	30	2	3	1	26	32	15	33	43	28
	cell_range:	0	0	0	0	1	1	1	12	16	15
	cell_range:	6	2	1	0	26	10	1	33	23	16
	cell_range:	31	3	3	1	34	34	17	43	43	28
	cell_range:	18	2	0	1	26	1	6	33	9	26
t=9x10^6
	cell_range:	32	0	0	2	1	1	20	10	10	30
	cell_range:	33	1	0	2	11	1	20	21	11	26
	cell_range:	35	3	0	2	33	1	20	43	13	27
	cell_range:	36	0	1	2	1	11	20	10	22	31
	cell_range:	37	1	1	2	11	12	20	21	22	33
	cell_range:	38	2	1	2	22	10	20	32	20	32
	cell_range:	39	3	1	2	33	14	20	43	20	30
	cell_range:	40	0	2	2	1	23	21	11	32	32
	cell_range:	41	1	2	2	12	23	21	21	30	36
	cell_range:	42	2	2	2	22	21	23	33	33	31
	cell_range:	43	3	2	2	34	21	23	43	30	36
	cell_range:	44	0	3	2	1	33	21	11	43	33
	cell_range:	45	1	3	2	12	31	21	21	43	29
	cell_range:	47	3	3	2	34	31	23	43	43	31
	cell_range:	48	0	0	3	1	1	31	10	10	43
	cell_range:	49	1	0	3	11	1	27	21	11	43
	cell_range:	51	3	0	3	33	1	28	43	13	43
	cell_range:	52	0	1	3	1	11	32	10	22	43
	cell_range:	53	1	1	3	11	12	34	21	22	43
	cell_range:	54	2	1	3	22	10	33	32	20	43
	cell_range:	55	3	1	3	33	14	31	43	20	43
	cell_range:	56	0	2	3	1	23	33	11	32	43
	cell_range:	57	1	2	3	12	23	37	21	30	43
	cell_range:	58	2	2	3	22	21	32	33	33	43
	cell_range:	59	3	2	3	34	21	37	43	30	43
	cell_range:	60	0	3	3	1	33	34	11	43	43
	cell_range:	61	1	3	3	12	31	30	21	43	43
	cell_range:	62	2	3	3	22	34	30	33	43	43
	cell_range:	63	3	3	3	34	31	32	43	43	43
	cell_range:	1	1	0	0	11	1	1	21	13	8
	cell_range:	2	2	0	0	22	1	1	31	11	10
	cell_range:	3	3	0	0	32	1	1	43	11	5
	cell_range:	4	0	1	0	1	13	1	10	22	9
	cell_range:	5	1	1	0	11	14	1	21	22	7
	cell_range:	34	2	0	2	22	1	20	32	9	31
	cell_range:	6	2	1	0	22	12	1	31	20	9
	cell_range:	46	2	3	2	22	34	23	33	43	29
	cell_range:	7	3	1	0	32	12	1	43	20	7
	cell_range:	50	2	0	3	22	1	32	32	9	43
	cell_range:	8	0	2	0	1	23	1	9	32	12
	cell_range:	9	1	2	0	10	23	1	21	32	10
	cell_range:	10	2	2	0	22	21	1	31	30	12
	cell_range:	11	3	2	0	32	21	1	43	29	13
	cell_range:	12	0	3	0	1	33	1	9	43	13
	cell_range:	13	1	3	0	10	33	1	21	43	7
	cell_range:	15	3	3	0	32	30	1	43	43	10
	cell_range:	16	0	0	1	1	1	11	10	12	19
	cell_range:	17	1	0	1	11	1	9	21	13	19
	cell_range:	18	2	0	1	22	1	11	31	11	19
	cell_range:	19	3	0	1	32	1	6	43	11	19
	cell_range:	20	0	1	1	1	13	10	10	22	19
	cell_range:	21	1	1	1	11	14	8	21	22	19
	cell_range:	22	2	1	1	22	12	10	31	20	19
	cell_range:	23	3	1	1	32	12	8	43	20	19
	cell_range:	25	1	2	1	10	23	11	21	32	20
	cell_range:	26	2	2	1	22	21	13	31	30	22
	cell_range:	27	3	2	1	32	21	14	43	29	22
	cell_range:	28	0	3	1	1	33	14	9	43	20
	cell_range:	29	1	3	1	10	33	8	21	43	20
	cell_range:	30	2	3	1	22	31	10	31	43	22
	cell_range:	31	3	3	1	32	30	11	43	43	22
	cell_range:	24	0	2	1	1	23	13	9	32	20
	cell_range:	0	0	0	0	1	1	1	10	12	10
	cell_range:	14	2	3	0	22	31	1	31	43	9

## Sheet: Figure02
Figure 2 : Benchmark result
Figure 2a
High density system	input gro file is located in fugaku_droplet_benchmark/crd/rCG_Droplets_50_50_50_100_b100_f52_g20_d0_rho1.00.gro.tar.gz in https://github.com/RikenSugitaLab/cgdyntest
	initial coordinate for benchmark is in fugaku_droplet_benchmark/_DROPLET_test_eq_s_1_d_5_01_05.rst in https://github.com/RikenSugitaLab/cgdyntest
Low density system	input gro file is located in fugaku_droplet_benchmark/crd/rCG_Droplets_50_50_50_100_b100_f52_g20_d0_rho0.62.gro.tar.gz in https://github.com/RikenSugitaLab/cgdyntest
	initial coordinate for benchmark is in fugaku_droplet_benchmark/_DROPLET_test_eq_s_1_d_2_01_02.rst in https://github.com/RikenSugitaLab/cgdyntest
Figure 2b
# column-1 : Number of nodes
# column-2 : Performance of ATDYN (high density, x10^6 steps/day)
# column-3 : Performance of ATDYN (low density, x10^6 steps/day)
# column-4 : Performance of SPDYN-like (high density, x10^6 steps/day)
# column-5 : Performance of SPDYN-like (low density, x10^6 steps/day)
# column-4 : Performance of CGDYN (high density, x10^6 steps/day)
# column-5 : Performance of CGDYN (low density, x10^6 steps/day)
#
1	0.61932	0.64282
2	0.97265	0.97528
4	1.35523	1.35701			4.15946	4.13671
8	1.71318	1.72166			6.72534	6.5956
16	1.94413	1.97171			10.3296	9.18242
32	2.00476	1.99346			15.4143	17.716
64	1.963	2.01296	6.38817	3.94875	25.5487	29.2637
128	1.96651	1.74113	9.30711	4.8296	35.358	34.9243
256	1.86282	1.86614	16.9456	7.47491	48.1316	47.5671
512	2.16806	2.17318	26.0914	12.3181	55.2126	56.0362

## Sheet: Figure03
Figure 3 : CG MD simulation of the fusion process
To reproduce this figure:	all MD input files and analysis scripts can be found in directory application01_two_droplet_fusion/ (https://github.com/RikenSugitaLab/cgdyntest/tree/main)
Figure 3a, 3c, 3e	structure files: application01_two_droplet_fusion/01_analysis/07_MD_snapshots (https://github.com/RikenSugitaLab/cgdyntest/tree/main)
Figure 3b, 3d, 3f	plot script: application01_two_droplet_fusion/01_analysis/04_chain_distribution/02_plot_distributions_moving_average.py
# col-1: z coordinate (Å)
# col-2: count for droplet 1
# col-3: count for droplet 2
# col-4: sum of col-2 and col-3
	3b				3d				3f
	# col-1	# col-2	# col-3	# col-4	# col-1	# col-2	# col-3	# col-4	# col-1	# col-2	# col-3	# col-4
	1	0.15	0.025	0.175	1	0.15	0.2	0.35	1	0.825	0.5	1.325
	2	0.1	0	0.1	2	0.2	0.1	0.3	2	0.6	0.525	1.125
	3	0.1	0	0.1	3	0.175	0.2	0.375	3	0.925	0.55	1.475
	4	0.075	0	0.075	4	0.25	0.125	0.375	4	0.7	0.55	1.25
	5	0.1	0	0.1	5	0.2	0.275	0.475	5	0.75	0.45	1.2
	6	0.025	0	0.025	6	0.25	0.2	0.45	6	0.675	0.525	1.2
	7	0	0	0	7	0.275	0.1	0.375	7	0.575	0.55	1.125
	8	0.025	0	0.025	8	0.2	0.25	0.45	8	0.775	0.375	1.15
	9	0.025	0	0.025	9	0.2	0.2	0.4	9	0.825	0.475	1.3
	10	0.05	0.025	0.075	10	0.25	0.2	0.45	10	0.875	0.5	1.375
	11	0.15	0	0.15	11	0.15	0.175	0.325	11	0.775	0.525	1.3
	12	0.05	0	0.05	12	0.25	0.225	0.475	12	0.8	0.4	1.2
	13	0.075	0.025	0.1	13	0.25	0.275	0.525	13	0.825	0.525	1.35
	14	0	0	0	14	0.25	0.275	0.525	14	0.75	0.55	1.3
	15	0.15	0	0.15	15	0.325	0.3	0.625	15	0.7	0.425	1.125
	16	0.025	0	0.025	16	0.25	0.375	0.625	16	0.65	0.525	1.175
	17	0.05	0.025	0.075	17	0.3	0.225	0.525	17	0.75	0.375	1.125
	18	0.075	0.075	0.15	18	0.4	0.275	0.675	18	0.75	0.675	1.425
	19	0.05	0	0.05	19	0.45	0.25	0.7	19	0.85	0.475	1.325
	20	0.075	0	0.075	20	0.55	0.275	0.825	20	0.825	0.35	1.175
	21	0.075	0	0.075	21	0.475	0.175	0.65	21	0.675	0.3	0.975
	22	0.125	0	0.125	22	0.525	0.3	0.825	22	0.725	0.375	1.1
	23	0.075	0	0.075	23	0.4	0.15	0.55	23	0.55	0.725	1.275
	24	0.075	0	0.075	24	0.575	0.225	0.8	24	0.475	0.65	1.125
	25	0.2	0	0.2	25	0.3	0.375	0.675	25	0.625	0.5	1.125
	26	0.175	0.025	0.2	26	0.425	0.25	0.675	26	0.45	0.425	0.875
	27	0.275	0.025	0.3	27	0.625	0.175	0.8	27	0.625	0.3	0.925
	28	0.35	0.05	0.4	28	0.6	0.175	0.775	28	0.625	0.6	1.225
	29	0.675	0.025	0.7	29	0.775	0.225	1	29	0.5	0.5	1
	30	0.625	0	0.625	30	0.675	0.175	0.85	30	0.675	0.375	1.05
	31	1.5	0.075	1.575	31	0.625	0.05	0.675	31	0.375	0.5	0.875
	32	1.525	0	1.525	32	0.65	0.225	0.875	32	0.275	0.4	0.675
	33	2.775	0	2.775	33	0.275	0.25	0.525	33	0.5	0.45	0.95
	34	3.65	0.1	3.75	34	0.675	0.275	0.95	34	0.525	0.5	1.025
	35	5.2	0.1	5.3	35	0.45	0.3	0.75	35	0.425	0.55	0.975
	36	5.75	0.05	5.8	36	0.45	0.3	0.75	36	0.475	0.45	0.925
	37	8.425	0	8.425	37	0.375	0.225	0.6	37	0.275	0.5	0.775
	38	10.175	0.025	10.2	38	0.475	0.275	0.75	38	0.4	0.5	0.9
	39	9.9	0.075	9.975	39	0.45	0.475	0.925	39	0.575	0.45	1.025
	40	9.975	0.05	10.025	40	0.45	0.375	0.825	40	0.35	0.525	0.875
	41	10.7	0.05	10.75	41	0.35	0.175	0.525	41	0.5	0.65	1.15
	42	12.625	0.075	12.7	42	0.75	0.65	1.4	42	0.425	0.725	1.15
	43	14.525	0	14.525	43	0.725	0.475	1.2	43	0.425	0.775	1.2
	44	14.95	0	14.95	44	1.45	0.85	2.3	44	0.35	0.7	1.05
	45	14.175	0.075	14.25	45	1.275	0.775	2.05	45	0.55	0.6	1.15
	46	15.8	0.05	15.85	46	2.3	1.225	3.525	46	0.5	0.575	1.075
	47	15.875	0.05	15.925	47	3.65	1.625	5.275	47	0.725	0.725	1.45
	48	17.325	0.05	17.375	48	4.7	2.125	6.825	48	1.025	0.75	1.775
	49	16.975	0.05	17.025	49	5.275	2.125	7.4	49	1.45	1.4	2.85
	50	17.725	0.025	17.75	50	7.275	2.5	9.775	50	2.175	1.85	4.025
	51	17.85	0.05	17.9	51	8	2.825	10.825	51	3.2	3.6	6.8
	52	16.95	0.025	16.975	52	9.775	3.2	12.975	52	4.075	4.7	8.775
	53	16.7	0	16.7	53	11.325	3.3	14.625	53	4.725	6.75	11.475
	54	15.75	0.15	15.9	54	10.65	3.65	14.3	54	7.15	7.875	15.025
	55	16.05	0.125	16.175	55	11.85	4.125	15.975	55	9	9.2	18.2
	56	17.1	0.025	17.125	56	11.6	4.275	15.875	56	10.325	9.525	19.85
	57	16.075	0.15	16.225	57	13.575	4.25	17.825	57	11.55	8.925	20.475
	58	16.475	0.225	16.7	58	15.05	5.3	20.35	58	11.125	10.625	21.75
	59	12.95	0.3	13.25	59	14.3	5.725	20.025	59	10.825	10.625	21.45
	60	12.95	0.325	13.275	60	14.525	6.875	21.4	60	11.875	11.35	23.225
	61	12	0.25	12.25	61	16.075	8	24.075	61	11.55	12.075	23.625
	62	11.225	0.45	11.675	62	15.7	6.425	22.125	62	12.225	11.95	24.175
	63	9.75	0.75	10.5	63	15.775	7.175	22.95	63	12.7	11.725	24.425
	64	8.725	1.15	9.875	64	16.2	8	24.2	64	13.475	12.525	26
	65	8.325	1	9.325	65	15	9.55	24.55	65	13.525	12.425	25.95
	66	7.5	1.325	8.825	66	16.05	10.55	26.6	66	11.825	13.575	25.4
	67	6.2	1.55	7.75	67	13.925	10.9	24.825	67	12.525	13.325	25.85
	68	4.6	2.05	6.65	68	13.475	11.45	24.925	68	12.35	12.6	24.95
	69	4.225	2.3	6.525	69	13.375	11.975	25.35	69	12.6	14.35	26.95
	70	3.15	2.8	5.95	70	13.15	11.975	25.125	70	12.525	13.35	25.875
	71	2.725	3.775	6.5	71	12.925	12.825	25.75	71	11.575	13.225	24.8
	72	2.45	4.075	6.525	72	13.275	14.675	27.95	72	10.95	13.35	24.3
	73	2.2	5.25	7.45	73	11.625	13.55	25.175	73	12.525	12.975	25.5
	74	2.35	5.6	7.95	74	11.75	12.275	24.025	74	12.75	12.35	25.1
	75	1.775	6.525	8.3	75	9.475	14.2	23.675	75	13.425	12.35	25.775
	76	1.125	8.325	9.45	76	8.95	14.475	23.425	76	13.275	12.175	25.45
	77	1.05	9.325	10.375	77	7.55	14.775	22.325	77	13.45	11.95	25.4
	78	0.6	10.5	11.1	78	6.65	15.55	22.2	78	12.7	11.95	24.65
	79	0.5	11.075	11.575	79	6.475	16.15	22.625	79	12.85	11.35	24.2
	80	0.275	12.5	12.775	80	5.725	14.975	20.7	80	10.675	10.85	21.525
	81	0.35	13.65	14	81	5.5	15.025	20.525	81	10.825	11.925	22.75
	82	0.35	13.3	13.65	82	4.875	14.125	19	82	9.8	11.3	21.1
	83	0.125	14.275	14.4	83	4.725	13.35	18.075	83	8.675	10.5	19.175
	84	0.2	15.225	15.425	84	3.875	14.425	18.3	84	8.05	9.475	17.525
	85	0.1	16.65	16.75	85	4.5	12.75	17.25	85	6.75	9.425	16.175
	86	0.1	16.825	16.925	86	3.125	13	16.125	86	6.35	7.575	13.925
	87	0.15	17.4	17.55	87	3.175	11.875	15.05	87	4.75	5.725	10.475
	88	0.075	17.475	17.55	88	2.525	11.125	13.65	88	3.525	4.5	8.025
	89	0.025	19.05	19.075	89	2.075	10.125	12.2	89	3.325	3.725	7.05
	90	0.025	18.275	18.3	90	2.05	9.975	12.025	90	2.75	2.5	5.25
	91	0.025	18.275	18.3	91	2.225	7	9.225	91	1.825	1.65	3.475
	92	0	17.525	17.525	92	1.375	5.9	7.275	92	1.675	1.175	2.85
	93	0.025	17.55	17.575	93	0.725	4.3	5.025	93	0.9	1.1	2
	94	0	17.875	17.875	94	0.725	3.35	4.075	94	0.8	0.55	1.35
	95	0	16.675	16.675	95	0.65	2.375	3.025	95	0.75	0.4	1.15
	96	0	17.225	17.225	96	0.375	1.3	1.675	96	0.625	0.45	1.075
	97	0	16.05	16.05	97	0.375	0.525	0.9	97	0.65	0.275	0.925
	98	0	14.65	14.65	98	0.425	0.5	0.925	98	0.325	0.5	0.825
	99	0	12.725	12.725	99	0.225	0.325	0.55	99	0.5	0.4	0.9
	100	0	13.275	13.275	100	0.225	0.3	0.525	100	0.475	0.4	0.875
	101	0	11.5	11.5	101	0.275	0.45	0.725	101	0.45	0.475	0.925
	102	0	10.825	10.825	102	0.275	0.325	0.6	102	0.625	0.425	1.05
	103	0	7.775	7.775	103	0.3	0.2	0.5	103	0.525	0.375	0.9
	104	0	6.55	6.55	104	0.2	0.325	0.525	104	0.55	0.55	1.1
	105	0	4.625	4.625	105	0.2	0.6	0.8	105	0.425	0.45	0.875
	106	0	2.975	2.975	106	0.325	0.2	0.525	106	0.5	0.35	0.85
	107	0	1.875	1.875	107	0.25	0.325	0.575	107	0.475	0.425	0.9
	108	0	1.3	1.3	108	0.375	0.55	0.925	108	0.55	0.475	1.025
	109	0	0.775	0.775	109	0.225	0.45	0.675	109	0.375	0.625	1
	110	0	0.35	0.35	110	0.325	0.225	0.55	110	0.325	0.725	1.05
	111	0	0.4	0.4	111	0.425	0.225	0.65	111	0.45	0.45	0.9
	112	0	0.5	0.5	112	0.35	0.275	0.625	112	0.475	0.325	0.8
	113	0	0.1	0.1	113	0.35	0.25	0.6	113	0.65	0.35	1
	114	0	0.05	0.05	114	0.325	0.225	0.55	114	0.5	0.4	0.9
	115	0	0.175	0.175	115	0.225	0.375	0.6	115	0.55	0.45	1
	116	0	0.15	0.15	116	0.225	0.275	0.5	116	0.375	0.55	0.925
	117	0	0.275	0.275	117	0.375	0.35	0.725	117	0.275	0.35	0.625
	118	0	0.25	0.25	118	0.4	0.2	0.6	118	0.475	0.4	0.875
	119	0	0.175	0.175	119	0.475	0.275	0.75	119	0.35	0.475	0.825
	120	0	0.15	0.15	120	0.2	0.175	0.375	120	0.425	0.45	0.875
	121	0	0.25	0.25	121	0.325	0.35	0.675	121	0.45	0.575	1.025
	122	0	0.15	0.15	122	0.275	0.4	0.675	122	0.425	0.45	0.875
	123	0	0.1	0.1	123	0.375	0.2	0.575	123	0.25	0.675	0.925
	124	0	0.175	0.175	124	0.575	0.2	0.775	124	0.45	0.65	1.1
	125	0	0.15	0.15	125	0.4	0.35	0.75	125	0.575	0.45	1.025
	126	0	0.05	0.05	126	0.4	0.25	0.65	126	0.3	0.525	0.825
	127	0	0.025	0.025	127	0.225	0.325	0.55	127	0.4	0.375	0.775
	128	0	0.125	0.125	128	0.35	0.25	0.6	128	0.425	0.525	0.95
	129	0	0.1	0.1	129	0.325	0.375	0.7	129	0.275	0.6	0.875
	130	0	0.125	0.125	130	0.4	0.275	0.675	130	0.15	0.65	0.8
	131	0	0.025	0.025	131	0.3	0.275	0.575	131	0.525	0.65	1.175
	132	0	0.075	0.075	132	0.25	0.25	0.5	132	0.425	0.725	1.15
	133	0	0.075	0.075	133	0.175	0.15	0.325	133	0.325	0.3	0.625
	134	0	0.1	0.1	134	0.325	0.325	0.65	134	0.45	0.55	1
	135	0	0.075	0.075	135	0.225	0.3	0.525	135	0.25	0.5	0.75
	136	0	0.075	0.075	136	0.2	0.3	0.5	136	0.5	0.5	1
	137	0	0.15	0.15	137	0.275	0.2	0.475	137	0.525	0.425	0.95
	138	0	0.025	0.025	138	0.225	0.15	0.375	138	0.475	0.625	1.1
	139	0	0	0	139	0.15	0.15	0.3	139	0.65	0.425	1.075
	140	0	0.075	0.075	140	0.15	0.1	0.25	140	0.85	0.4	1.25
	141	0	0	0	141	0.2	0.125	0.325	141	0.775	0.5	1.275
	142	0	0.05	0.05	142	0.225	0.225	0.45	142	0.75	0.425	1.175
	143	0.025	0.025	0.05	143	0.3	0.05	0.35	143	0.45	0.575	1.025
	144	0.025	0.025	0.05	144	0.25	0.275	0.525	144	0.3	0.6	0.9
	145	0.025	0.025	0.05	145	0.2	0.075	0.275	145	0.825	0.35	1.175
	146	0.025	0.025	0.05	146	0.2	0.2	0.4	146	0.75	0.575	1.325
	147	0.05	0	0.05	147	0.125	0.25	0.375	147	0.65	0.55	1.2
	148	0	0.025	0.025	148	0.15	0.2	0.35	148	0.875	0.5	1.375
	149	0.1	0.025	0.125	149	0.325	0.275	0.6	149	0.825	0.45	1.275
	150	0.05	0	0.05	150	0.15	0.25	0.4	150	0.725	0.525	1.25
Figure 3g	plot script:	application01_two_droplet_fusion/01_analysis/04_chain_distribution/11_plot_distributions_ts.py
	data:	application01_two_droplet_fusion/01_analysis/04_chain_distribution/data_output/test1_chain_distribution_01.dat
Figure 3h upper panel (D_I,J)	plot script:	application01_two_droplet_fusion/01_analysis/03_mixing_coordinate/11_plot_distance_average.py
	data:	application01_two_droplet_fusion/01_analysis/03_mixing_coordinate/output_data/test1_chain_pairwise_distance_sum_step_01.dat
Figure 3h lower panel (η)	plot script:	application01_two_droplet_fusion/01_analysis/05_shape_analysis/output_data/11_plot_shape_param.py
	data:	application01_two_droplet_fusion/01_analysis/05_shape_analysis/output_data/test1_droplet_shape_step_01.dat
Figure 3i	plot script:	application01_two_droplet_fusion/01_analysis/06_correlation_plot/01_plot_m_vs_eta.py
	data (m):	application01_two_droplet_fusion/01_analysis/03_mixing_coordinate/output_data/test1_chain_distance_mixing_step_01.dat
	data (η):	application01_two_droplet_fusion/01_analysis/05_shape_analysis/output_data/test1_droplet_shape_step_01.dat

## Sheet: Figure04
Figure 4 : CG MD simulations of the dynamics of multiple TDP-43-LCD droplets
To reproduce this figure:	all MD input files and analysis scripts can be found in directory application02_multiple_droplet_fusion/ (https://github.com/RikenSugitaLab/cgdyntest/tree/main)
	Please refer to https://github.com/RikenSugitaLab/cgdyntest/tree/main/application02_multiple_droplet_fusion
	Data files are too large to write everything here, so we put all the data and scripts on Github.
Figure 4a	structure files:	application02_multiple_droplet_fusion/01_analysis/03_snapshots/high_density
Figure 4b	structure files:	application02_multiple_droplet_fusion/01_analysis/03_snapshots/low_density
Figure 4c	plot script:	application02_multiple_droplet_fusion/01_analysis/02_clustering/02_plot_clusters_vs_time_subfigs_comparison_s5d2.py
	data files for high-density system:	application02_multiple_droplet_fusion/01_analysis/02_clustering/output_high_density
	data files for low-density system:	application02_multiple_droplet_fusion/01_analysis/02_clustering/output_low_density

## Sheet: SI Figure04
Supplementary Figure 4 : Performance of droplet systems by changing the domain update period
# column-1 : Domain update period
# column-2 : Performance (steps/day)
# column-3 : Standard deviation of the performance
# column-1 : Number of nodes
# column-2 : Average performance (x10^6 steps)
# column-3 : Standard Deviation of the performance (x10^6 steps/day)
#
100000	39.5349	3.37698
1000000	37.0431	2.26383
2000000	33.808	2.74458
5000000	27.5127	1.43462
10000000	19.9421	1.12721

## Sheet: SI Figure05
Supplementary Figure 5 : Performance of droplet systems
Supplementary Figure 4a						Supplementary Figure 4b						Supplementary Figure 4c
# column-1 : Number of nodes						# column-1 : Number of nodes						# column-1 : Number of atoms in a domain
# column-2 : Performance using 3 OpenMP threads (x10^6 steps/day)						# column-2 : Performance of low density system (x10^6 steps/day)						# column-2 : Number of domains (low density case)
# column-3 : Performance using 6 OpenMP threads (x10^6 steps/day)						# column-3 : Performance of high density system						# column-3 : Number of domains (high density case)
# column-4 : Performance using 12 OpenMP threads (x10^6 steps/day)
												left graph
left graph						left graph						90	0	1
16	8.5779	7.10973	4.87425			16	5.38147	4.87425				270	2	2
32	12.9656	10.821	8.67322			32	9.12074	8.67322				450	9	8
64	18.8455	17.0053	12.9703			64	12.8153	12.9703				630	15	16
128	30.0861	28.1351	20.1861			128	23.3426	20.1861				810	34	47
256	31.1772	33.9401	33.1027			256	27.0919	33.1027				990	68	57
512		41.9662	42.28			512	38.7468	42.28				1170	65	66
1024			45.5264			1024	45.8696	45.5264				1350	64	67
												1530	66	72
middle graph						middle graph						1710	73	55
32	10.0452	7.96293	6.00907			32	6.02023	6.00907				1890	46	51
64	13.2704	12.9958	9.71372			64	9.6941	9.71372				2070	27	24
128	22.1982	17.1592	15.9727			128	14.6395	15.9727				2250	18	18
256	27.1103	25.9522	21.2724			256	23.8633	21.2724				2430	14	13
512	39.9963	36.6602	33.3272			512	31.1929	33.3272				2610	5	6
1024	42.3538	45.9653	40.6707			1024	40.6561	40.6707				2790	5	4
2048		49.5578	49.5618			2048	50.3373	49.5618				2970	1	1
4096			51.8514			4096	54.0378	51.8514				3150	0	1
												3330	0	2
right graph						right graph						3510	0	1
64		7.46008	5.57934			64	6.00855	5.57934
128		11.7961	8.77398			128	9.0907	8.77398				right graph
256		16.0783	14.4935			256	14.1036	14.4935				60	17	13
512		28.7846	20.6526			512	21.6963	20.6526				180	43	27
1024		33.5563	32.9698			1024	28.9017	32.9698				300	70	68
2048		45.3163	37.1083			2048	37.9787	37.1083				420	100	111
4096			48.5764			4096	46.2462	48.5764				540	145	158
												660	163	157
												780	135	155
												900	124	111
												1020	84	94
												1140	51	61
												1260	40	28
												1380	30	18
												1500	12	13
												1620	5	7
												1740	2	1
												1860	0	1
												1980	1	1
												2100	1	0
												2220	0	0
												2340	1	0

## Sheet: SI Figure06
Supplementary Figure 6 : Performance on Hokusai
Supplementary Figure 6a: 120 DPS system					Supplementary Figure 6b: 5000 chains of IDP					Supplementary Figure 6c: 512 nucleosomes
# column-1 : Number of MPI processes					# column-1 : Number of MPI processes					# column-1 : Number of MPI processes
# column-2 : Performance of ATDYN (x10^6 steps/day)					# column-2 : Performance of ATDYN (x10^6 steps/day)					# column-2 : Performance of ATDYN (x10^5 steps/day)
# column-3 : Performance of CGDYN (x10^6 steps/day)					# column-3 : Performance of CGDYN (x10^6 steps/day)					# column-3 : Performance of CGDYN (x10^5 steps/day)
8	2.18154	2.93875			8	0.43207				8	3.36426
16	2.76064	5.24676			16	0.64941	1.56427			16	4.63903
32	3.18375	9.54106			32	0.88598	2.83769			32	5.74178
64	3.38245	14.0282			64	1.07977	5.20237			64	6.3384
128	3.5483	23.135			128	1.23407	8.94743			128	6.73458	44.3145
256	3.49795	31.7928			256	1.32591	15.129			256	7.0027	67.4526
					512	1.39636	21.4195			512	7.53585	93.75

## Sheet: SI Figure07
Supplementary Figure 7 : Benchmark comparison of multiple DNA chains
# column-1 : Number of particles
# column-2 : Performance of ATDYN with 1 node (Time for 10^6 steps)
# column-3 : Standard deviation of the performance of ATDYN with 1 node (Time for 10^6 steps)
# column-4 : Performance of ATDYN with 2 nodes (Time for 10^6 steps)
# column-5 : Standard deviation of the performance of ATDYN with 2 nodes (Time for 10^6 steps)
# column-6 : Performance of Open3SPN2 with 1 GPU (Time for 10^6 steps)
# column-7 : Standard deviation of the performance of Open3SPN2 with 1 GPU (Time for 10^6 steps)
# column-8 : Performance of Open3SPN2 with 2 GPUs (Time for 10^6 steps)
# column-9 : Standard deviation of the performance of Open3SPN2 with 2 GPUs (Time for 10^6 steps)
# column-10 : Performance of CGDYN with 1 node (Time for 10^6 steps)
# column-11 : Standard deviation of the performance of CGDYN with 1 node (Time for 10^6 steps)
# column-12 : Performance of CGDYN with 2 nodes (Time for 10^6 steps)
# column-13 : Standard deviation of the performance of CGDYN with 2 nodes (Time for 10^6 steps)
1198	364.18	4.03819	353.44	4.93893	644.267	19.0799	733.122	10.1197	513.26	23.7544	356.26	37.7858
4792	985.2	49.4006	946.42	16.2008	1454.07	49.3339	1157.49	13.5842	1279.9	14.7535	755.34	19.511
10782	1994.52	19.172	1689.76	8.77115	2601.51	69.9039	1854.03	45.1938	2105.1	56.483	1317.52	18.6737
19168	3552.76	41.7056	2899.64	24.8033	4244.27	45.1215	2862.83	46.5224	2721.52	58.0025	1666.92	29.119
29950	5643.96	32.2244	4552.14	47.8647	6616.44	24.2869	4190.63	23.6463	3269.2	41.6334	1928.5	55.105

## Sheet: SI Figure08
Supplementary Figure 8 : Benchmark comparison with GROMACS and LAMMPS
Supplementary Figure 8a						Supplementary Figure 8b
# column-1 :Number of nodes						# column-1 :Number of nodes
# column-2 : Performance of GROMACS for high density system (ns/day)						# column-2 : Performance of ATDYN (x10^6 steps/day)
# column-3 : Performance of GROMACS for low density system (ns/day)						# column-3 : Performance of LAMMPS (x10^6 steps/day)
# column-4 : Performance of CGDYN for high density system (ns/day)						# column-3 : Performance of CGDYN (x10^6 steps/day)
# column-5 : Performance of CGDYN for low density system (ns/day)						#
#						8	1.72281	1.86809	12.918
32	584.91	497.491	702.396	557.634		16	2.06145	3.4218	17.4377
64	626.641	634.016	953.574	889.187		32	2.12079	6.26602	30.634
128	804.744	761.964	1562.09	1276.26		64	2.27797	11.8084	47.7225
256	855.351	861.768	1947.8	1730.84		128	2.17928	21.399	52.8834
512	975.1	987.756	2224.08	1953.87		256	2.13237	35.3379	61.2481
1024	998.788	1055.63	2442.03	2026.55		512	2.15822	49.2342	69.9107
						1024		53.2123	68.6649
						2048		43.7283	70.8542

## Sheet: SI Figure09
Supplementary Figure 9: the other 4 systems of 2-droplet fusion
Supplementary Figure 9a	(plot script is the same as for figure 3)
	plot script:	application01_two_droplet_fusion/01_analysis/04_chain_distribution/11_plot_distributions_ts.py
	data:	application01_two_droplet_fusion/01_analysis/04_chain_distribution/data_output/test2_chain_distribution_01.dat
		application01_two_droplet_fusion/01_analysis/04_chain_distribution/data_output/test3_chain_distribution_01.dat
		application01_two_droplet_fusion/01_analysis/04_chain_distribution/data_output/test4_chain_distribution_01.dat
		application01_two_droplet_fusion/01_analysis/04_chain_distribution/data_output/test5_chain_distribution_01.dat
Supplementary Figure 9b	(plot script is the same as for figure 3)
	plot script:	application01_two_droplet_fusion/01_analysis/03_mixing_coordinate/11_plot_distance_average.py
	data:	application01_two_droplet_fusion/01_analysis/03_mixing_coordinate/output_data/test2_chain_pairwise_distance_sum_step_01.dat
		application01_two_droplet_fusion/01_analysis/03_mixing_coordinate/output_data/test3_chain_pairwise_distance_sum_step_01.dat
		application01_two_droplet_fusion/01_analysis/03_mixing_coordinate/output_data/test4_chain_pairwise_distance_sum_step_01.dat
		application01_two_droplet_fusion/01_analysis/03_mixing_coordinate/output_data/test5_chain_pairwise_distance_sum_step_01.dat
